# Supplementary material for: Evaluation of the Performance of Helmet Prototypes Fabricated from Acrylonitrile Butadiene Styrene Composites Filled with Natural Resource
Source: Materials (Basel). 2018 Dec 22;12(1):34. doi: 10.3390/ma12010034 (PMC6337143; doi:10.3390/ma12010034)
Supplement: Supplementary file 1 [file materials-12-00034-s001.zip]

Archive with 1 entries (1 files):
- materials-393599-supplementary.xlsx
