# Supplementary material for: Evaluation of the Performance of Helmet Prototypes Fabricated from Acrylonitrile Butadiene Styrene Composites Filled with Natural Resource
Source: Materials (Basel). 2018 Dec 22;12(1):34. doi: 10.3390/ma12010034 (PMC6337143; doi:10.3390/ma12010034)
Supplement: Supplementary file 1 [file materials-12-00034-s001.zip › materials-393599-supplementary.xlsx]

## Sheet: Impact and Yield stress
Code	Temperature	Clash position	Anvil type		mass of helmet	mass of dummy	Total mass	G	g	a	2phi	Diameter (cm)	R (m)	x m	C (m2)	F (Kgm/s2)	Pa	MPa
SN1	-20oC	Backside	Flat-1	1134.7	1.1347	5	6.1347	121.7	9.8	1192.66	6.28	20	0.1	0.01	0.00628	7316.61	1.16507e+06	1.16507
			Flat-2	1134.7	1.1347	5	6.1347	103.6	9.8	1015.28	6.28	20	0.1	0.01	0.00628	6228.44	991790	0.99179
	50oC	Backside	Flat-1	1134.7	1.1347	5	6.1347	137.9	9.8	1351.42	6.28	20	0.1	0.01	0.00628	8290.56	1.32015e+06	1.32015
			Flat-2	1134.7	1.1347	5	6.1347	113.2	9.8	1109.36	6.28	20	0.1	0.01	0.00628	6805.59	1.08369e+06	1.08369
SN2	-20oC	Backside	Flat-1	1134.7	1.1347	5	6.1347	151.7	9.8	1486.66	6.28	20	0.1	0.01	0.00628	9120.21	1.45226e+06	1.45226
			Flat-2	1134.7	1.1347	5	6.1347	133.6	9.8	1309.28	6.28	20	0.1	0.01	0.00628	8032.04	1.27899e+06	1.27899
	50oC	Backside	Flat-1	1134.7	1.1347	5	6.1347	130.3	9.8	1276.94	6.28	20	0.1	0.01	0.00628	7833.64	1.2474e+06	1.2474
			Flat-2	1134.7	1.1347	5	6.1347	122.2	9.8	1197.56	6.28	20	0.1	0.01	0.00628	7346.67	1.16985e+06	1.16985
SN3	-20oC	Backside	Flat-1	1134.7	1.1347	5	6.1347	317.1	9.8	3107.58	6.28	20	0.1	0.01	0.00628	19064.1	3.03568e+06	3.03568
			Flat-2	1134.7	1.1347	5	6.1347	357.2	9.8	3500.56	6.28	20	0.1	0.01	0.00628	21474.9	3.41957e+06	3.41957
	50oC	Backside	Flat-1	1134.7	1.1347	5	6.1347	240.5	9.8	2356.9	6.28	20	0.1	0.01	0.00628	14458.9	2.30237e+06	2.30237
			Flat-2	1134.7	1.1347	5	6.1347	270.5	9.8	2650.9	6.28	20	0.1	0.01	0.00628	16262.5	2.58957e+06	2.58957
Code	Temperature	Clash position	Anvil type		mass of helmet	mass of dummy	Total mass	G	g	a(m/s2)	2phi	Diam (cm) R1		R1 (m)	Diam (cm)R2	R2 (m)	R total	x (m)	A (m2)	F	Pa	Mpa
SN1	-20oC	Topside	Hemi	1134.7	1.1347	5	6.1347	81.3	9.8	796.74	6.28	20	10	0.001	10	0.002	0.003	0.01	0.0001884	4887.76	2.59435e+07	25.9435
	50oC	Topside	Hemi	1134.7	1.1347	5	6.1347	127.4	9.8	1248.52	6.28	20	10	0.001	10	0.002	0.003	0.01	0.0001884	7659.3	4.06544e+07	40.6544
SN2	-20oC	Topside	Hemi	1134.7	1.1347	5	6.1347	86.1	9.8	843.78	6.28	20	10	0.001	10	0.002	0.003	0.01	0.0001884	5176.34	2.74753e+07	27.4753
	50oC	Topside	Hemi	1134.7	1.1347	5	6.1347	101.7	9.8	996.66	6.28	20	10	0.001	10	0.002	0.003	0.01	0.0001884	6114.21	3.24533e+07	32.4533
SN3	-20oC	Topside	Hemi	1134.7	1.1347	5	6.1347	310.2	9.8	3039.96	6.28	20	10	0.001	10	0.002	0.003	0.01	0.0001884	18649.2	9.89875e+07	98.9875
	50oC	Topside	Hemi	1134.7	1.1347	5	6.1347	230.1	9.8	2254.98	6.28	20	10	0.001	10	0.002	0.003	0.01	0.0001884	13833.6	7.34269e+07	73.4269
		Siti Nikmatin, Bambang Hermawan, Irmansyah Irmansyah, Mohammad Nur Indro, Ahmad Beng Hong Kueh, and Achmad Syafiuddin
		Evaluation of the Performance of Helmet Prototypes Fabricated from Acrylonitrile Butadiene Styrene Composites Filled with Natural Resource

## Sheet: Frequency
Code	G	total mass	x (m)	g	F	k (N/m)	1/2phi	sqrt(a/l)	frequency (Hz)
SN1	121.7	6.1347	0.01	9.8	7316.61	731661	0.159236	345.349	54.9919
	103.6	6.1347	0.01	9.8	6228.44	622844	0.159236	318.635	50.738
	81.3	6.1347	0.01	9.8	4887.76	488776	0.159236	282.266	44.9468
	137.9	6.1347	0.01	9.8	8290.56	829056	0.159236	367.617	58.5377
	113.2	6.1347	0.01	9.8	6805.59	680559	0.159236	333.071	53.0367
	127.4	6.1347	0.01	9.8	7659.3	765930	0.159236	353.344	56.265
SN2	151.7	6.1347	0.01	9.8	9120.21	912021	0.159236	385.572	61.3969
	133.6	6.1347	0.01	9.8	8032.04	803204	0.159236	361.84	57.6178
	86.1	6.1347	0.01	9.8	5176.34	517634	0.159236	290.479	46.2546
	130.3	6.1347	0.01	9.8	7833.64	783364	0.159236	357.343	56.9017
	122.2	6.1347	0.01	9.8	7346.67	734667	0.159236	346.058	55.1047
	101.7	6.1347	0.01	9.8	6114.21	611421	0.159236	315.699	50.2706
SN3	317.1	6.1347	0.01	9.8	19064.1	1.90641e+06	0.159236	557.457	88.767
	357.2	6.1347	0.01	9.8	21474.9	2.14749e+06	0.159236	591.655	94.2126
	310.2	6.1347	0.01	9.8	18649.2	1.86492e+06	0.159236	551.358	87.7959
	240.5	6.1347	0.01	9.8	14458.9	1.44589e+06	0.159236	485.479	77.3056
	270.5	6.1347	0.01	9.8	16262.5	1.62625e+06	0.159236	514.869	81.9855
	230.1	6.1347	0.01	9.8	13833.6	1.38336e+06	0.159236	474.866	75.6157
			Siti Nikmatin, Bambang Hermawan, Irmansyah Irmansyah, Mohammad Nur Indro, Ahmad Beng Hong Kueh, and Achmad Syafiuddin
			Evaluation of the Performance of Helmet Prototypes Fabricated from Acrylonitrile Butadiene Styrene Composites Filled with Natural Resource

## Sheet: HIC
SN1							SN2							SN3
[-20 ℃]			[50 ℃]				[-20 ℃]			[50 ℃]				[-20 ℃]			[50 ℃]				Siti Nikmatin, Bambang Hermawan, Irmansyah Irmansyah, Mohammad Nur Indro, Ahmad Beng Hong Kueh, and Achmad Syafiuddin
Time (ms)	G		Time (ms)	G			Time (ms)	G		Time (ms)	G			Time (ms)	G		Time (ms)	G			Evaluation of the Performance of Helmet Prototypes Fabricated from Acrylonitrile Butadiene Styrene Composites Filled with Natural Resource
0	3		0	3			0	0		0	0			0	0		0	0
0.25	3.5		0.25	4			0.5	5		0.5	5			0.5	7		0.5	5
0.5	6		0.5	5			1	7		1	10			1	12.5		1	10
0.75	8		0.75	7.5			1.25	10		1.5	18			1.2	14		1.5	12.5
1	10		1	10			1.5	12.5		1.9	25			1.6	18.25		1.75	20
1.25	12.5		1.25	12.5			2	15		2.1	30.15			1.9	20		2	25
1.5	15		1.5	15			2.15	17		2.4	40			2.1	23.5		3	37.5
1.75	17		1.75	17.5			2.5	20		2.7	42.25			2.25	25		4	50
2	19		2	20			3	25		3.4	47.5			3	40		4.5	67.5
2.25	22		2.25	22.5			3.5	37.5		3.8	50			3.15	42		4.75	70
2.5	25		2.5	25			3.8	50		3.9	55			3.35	46		5.5	75
2.75	29		2.75	29			4.2	67.5		4	60			3.45	48		5.6	82.5
3	33		3	33			4.5	69		4.35	62.5			3.55	50		5.65	90
3.25	36.5		3.25	36.5			4.8	73.5		4.5	65			4.5	55		5.75	80
3.5	40		3.5	40			5	75		4.8	68			4.6	57		6	75
3.75	45		3.75	44			5.1	70		5.15	72.25			4.7	58.5		6.25	80
4	50		4	48			5.2	67.5		5.4	78.75			4.9	60		7	90
4.25	53.5		4.25	53			5.5	65		5.5	80			5	62		7.5	100
4.5	57		4.5	58			5.75	61.75		5.6	85.25			5.2	64		7.6	112.5
4.75	61		4.75	62			6	60		5.7	87			5.8	68		7.6	125
5	63		5	60			6.15	65		5.8	90			6.3	70		7.8	137.5
5.25	66		5.25	60			6.3	71.75		5.9	95			6.4	74.25		7.9	150
5.5	63		5.5	60			6.5	77.5		5.95	100			6.5	77		8	167.5
5.75	60		5.75	63			6.65	83.55		6	120			6.7	107		8.1	175
6	57		6	66			6.8	87.5		6.25	200			6.8	120		8.1	200
6.25	59		6.25	64			7	115		6.3	225			6.9	150		8.15	225
6.5	62		6.5	60			7.1	130		6.4	250			7	200		8.15	250
6.75	60		6.75	58			7.2	150		6.5	255			7.2	197		8.2	275
7	61		7	60			7.3	175		6.6	270			7.3	193		8.2	287.5
7.25	63		7.25	58			7.4	210		6.7	260			7.5	163		8.35	300
7.5	62		7.5	60			7.5	240		6.75	230			7.6	160		8.4	312.5
7.75	60		7.75	57.5			7.6	225		6.8	200			7.7	157		8.5	317
8	60		8	55			7.7	200		6.9	180			7.8	150		8.6	312.5
8.25	59		8.25	53			7.8	180		7	140			8	140		8.75	300
8.5	58		8.5	55			7.9	170		7.15	120			8	140		8.85	287.5
8.75	60		8.75	58			8	150		7.3	100			8.1	157		9	275
9	63		9	60			8.1	130		7.5	80			8.2	170		9.1	270
9.25	64		9.25	66			8.3	110		7.6	50			8.4	210		9.2	267.5
9.5	67		9.5	66			8.35	115		7.8	40			8.5	250		9.25	255
9.75	70		9.75	70			8.4	120		8.1	38			8.6	290		9.3	250
10	74		10	70			8.5	135		9	20			8.8	335		9.4	225
10.25	77		10.25	76			8.75	170		9.5	10			9	357		9.52	200
10.5	76		10.5	82			8.8	190		10.25	5			9.1	347		9.54	175
10.75	78		10.75	85			8.9	210		11	0			9.2	320		9.56	150
11	79		11	92			9	230						9.25	270		9.58	125
11.25	83		11.25	97			9.1	210						9.3	220		9.6	100
11.5	85		11.5	102			9.2	170						9.35	163.5		9.7	75
11.75	83		11.75	104			9.3	125						9.4	90		9.75	50
12	80		12	98			9.4	60						9.45	40		9.8	25
12.25	72		12.25	89			9.5	30						9.5	0		10	20
12.5	63		12.5	80			9.6	0									11	12.5
12.75	55		12.75	70													11.75	10
13	48		13	60													12	0
13.25	45		13.25	50
13.5	40		13.5	40
13.75	35		13.75	35
14	29		14	30
14.25	26		14.25	23.5
14.5	22		14.5	17
14.75	20		14.75	22
15	19		15	20
15.25	16		15.25	22
15.5	15		15.5	17
15.75	15		15.75	12.5
16	12		16	8
16.25	12		16.25	8
16.5	8		16.5	5
16.75	8		16.75	2.5
17	8		17	0
17.25	5
17.5	3
17.75	3
18	2
18.25	1
18.5	0
